# Supplementary material for: Optimizing Photoperiod Switch to Maximize Floral Biomass and Cannabinoid Yield in Cannabis sativa L.: A Meta-Analytic Quantile Regression Approach
Source: Front Plant Sci. 2022 Jan 10;12:797425. doi: 10.3389/fpls.2021.797425 (PMC8786113; doi:10.3389/fpls.2021.797425)
Supplement: Supplementary file 2 [file Data_Sheet_2.xlsx]

## Sheet: Read Me
Study	Variable	Explanation	How was this extracted?
This data file is associated with the journal article, "Dang, et al. (2021). Optimizing Photoperiod Switch to Maximize Floral Biomass and Cannabinoid Yield in Cannabis sativa L.: A Meta-Analytic Quantile Regression Approach." The aim of this paper was to identify how timing of photoperiod switch duration influenced cannabinoid concentration and floral biomass yield in C. sativa. Please see the ma…	Study	The citation for the original journal article from which we extracted cultivation and yield data.	Author-date citation style.
	Cultivar	The plant genotype stated in the journal article.	Taken from what was reported in studies
	Drug or Hemp	The C. sativa cultivar was classified as drug or hemp type	Taken from what was reported in studies.
	Long Daylength Duration	The number of days that plants were grown under long-day/vegetative lighting (units = days)	Taken from what was reported in studies via text and tables. This was often reported as days spent in the vegetative growth period under long-day lighting (or may have been calculated as the difference between two dates provided in the methods section). Long day lighting was classified as any days where plants were exposed to more than 13 hours of lighting within a 24-hr period.
	Short Daylength Duration	The number of days that plants were grown under short-day/reproductive lighting (units = days)	Taken from what was reported in studies via text and tables. This was often reported as days spent in the reproductive/flowering growth period or how long plants were grown under short day lighting (or may have been calculated as the difference between two dates provided in the methods section). Short-day lighting was classified as any days where plants were exposed to less than 13 hours of light…
	Biomass	Dried floral biomass (grams per plant)	Taken from what was reported in studies via text, graphs, and tables. If studies reported floral biomass in units other than grams per plant (for example, grams per unit area), they were converted to grams per plant.
	Biomass Error	Statistical error for biomass values (standard error)	Taken from what was reported in studies via text, graphs, and tables. Error shows up as #N/A if 1) studies did not report error, 2) we had to transform biomass values so reported error was now not relatable to the data used in the meta-analysis, or 3) error was reported in other units.
	THC	Tetrahydrocannabinol (THC) concentration (% THC in dried floral biomass)	Taken from what was reported in studies via text, graphs, and tables. If studies reported THC in units other than % THC in dried floral biomass (for example, milligrams THC per grams floral biomass), they were converted to % THC in dried floral biomass. For studies that separated THC and tetrahydrocannabinolic acid (THCA) separately, we combined them together and classified the summed value as TH…
	THC Error	Statistical error for % THC values (standard error)	Taken from what was reported in studies via text, graphs, and tables. Error shows up as #N/A if 1) studies did not report error, 2) we had to transform THC values so reported error was now not relatable to the data used in the meta-analysis, or 3) error was reported in other units.
	CBD	Cannabidiol (CBD) concentration (% CBD in dried floral biomass)	Taken from what was reported in studies via text, graphs, and tables. If studies reported CBD in units other than % CBD in dried floral biomass (for example, milligrams CBD per grams floral biomass), they were converted to % THC in dried floral biomass. For studies that separated CBD and cannabidiolic acid (CBDA) separately, we combined them together and classified the summed value as CBD yield.
	CBD Error	Statistical error for % CBD values (standard error)	Taken from what was reported in studies via text, graphs, and tables. Error shows up as #N/A if 1) studies did not report error, 2) we had to transform CBD values so reported error was now not relatable to the data used in the meta-analysis, or 3) error was reported in other units.
	Outlier?	Outlier status of datapoints from specific studies	Outliers were identified by doing Rosner's Outlier Test on our dataset for the following variables: long day lighting duration, floral biomass, THC concentration, and CBD concentration.
	#N/A	Data is unavailable	Data was considered unavailable if the value was not reported in the original paper, or it was an error term that could not be reported due to transformed independent or dependent variable values.

## Sheet: Dataset Used For Analysis
Study	Cultivar	Drug or Hemp	LongDaylengthDuration	ShortDaylengthDuration	Biomass	BiomassError	THC	THCError	CBD	CBDError	Outlier?
Aizpurua-Olaizola, O., Soydaner, U., Öztürk, E., Schibano, D., Simsir, Y., Navarro, P., et al. (2016). Evolution of the Cannabinoid and Terpene Content during the Growth of Cannabis sativa Plants from Different Chemotypes. J. Nat. Prod. 79, 324–331. doi:10.1021/acs.jnatprod.5b00949.	Chemotype I	Drug	60	77	#N/A	#N/A	18.7433	#N/A	0.124	#N/A
Aizpurua-Olaizola, O., Soydaner, U., Öztürk, E., Schibano, D., Simsir, Y., Navarro, P., et al. (2016). Evolution of the Cannabinoid and Terpene Content during the Growth of Cannabis sativa Plants from Different Chemotypes. J. Nat. Prod. 79, 324–331. doi:10.1021/acs.jnatprod.5b00949.	Chemotype II	Drug	60	77	#N/A	#N/A	6.97	#N/A	10.11	#N/A	CBD
Aizpurua-Olaizola, O., Soydaner, U., Öztürk, E., Schibano, D., Simsir, Y., Navarro, P., et al. (2016). Evolution of the Cannabinoid and Terpene Content during the Growth of Cannabis sativa Plants from Different Chemotypes. J. Nat. Prod. 79, 324–331. doi:10.1021/acs.jnatprod.5b00949.	Chemotype III	Hemp	60	77	#N/A	#N/A	0.964667	#N/A	18.83	#N/A	CBD
Bernstein, N., Gorelick, J., and Koch, S. (2019a). Interplay between chemistry and morphology in medical cannabis (Cannabis sativa L.). Ind. Crops Prod. 129, 185–194. doi:10.1016/j.indcrop.2018.11.039.	NB100	Drug	14	59.5	15.7	#N/A	8.46	#N/A	0.0436667	#N/A
Bernstein, N., Gorelick, J., Zerahia, R., and Koch, S. (2019b). Impact of N, P, K, and Humic Acid Supplementation on the Chemical Profile of Medical Cannabis (Cannabis sativa L). Front. Plant Sci. 10. doi:10.3389/fpls.2019.00736.	NB100	Drug	21	59.5	#N/A	#N/A	11.86	0.75	0.054	0.005
Burgel, L., Hartung, J., and Graeff-Hoenninger, S. (2020a). Impact of Different Growing Substrates on Growth, Yield and Cannabinoid Content of Two Cannabis sativa L. Genotypes in a Pot Culture. HORTICULTURAE 6. doi:10.3390/horticulturae6040062.	Kanada	Drug	83	53	8.56	0.74	#N/A	#N/A	5.99	0.98	CBD
Burgel, L., Hartung, J., and Graeff-Hoenninger, S. (2020a). Impact of Different Growing Substrates on Growth, Yield and Cannabinoid Content of Two Cannabis sativa L. Genotypes in a Pot Culture. HORTICULTURAE 6. doi:10.3390/horticulturae6040062.	0.2x	Drug	83	53	8.68	0.94	#N/A	#N/A	4.7	0.7	CBD
Campbell, L.G. (Unpub. data)	Bubba kush	Drug	40.6	59	10.91	3.3	17.3326	#N/A	1.0528	#N/A	CBD
Campbell, L.G. (Unpub. data)	Ghost Train Haze	Drug	49.5833	66.1667	37.875	21.5	15.9081	#N/A	1.06588	#N/A	CBD
Caplan, D., Dixon, M., and Zheng, Y. (2017). Optimal Rate of Organic Fertilizer during the Flowering Stage for Cannabis Grown in Two Coir-based Substrates. HORTSCIENCE 52, 1796–1803. doi:10.21273/HORTSCI12401-17.	WP:Med (Wappa)	Drug	19	53	50.18	#N/A	17.073	#N/A	#N/A	#N/A
Caplan, D., Dixon, M., and Zheng, Y. (2019). Increasing Inflorescence Dry Weight and Cannabinoid Content in Medical Cannabis Using Controlled Drought Stress. HORTSCIENCE 54, 964–969. doi:10.21273/HORTSCI13510-18.	NC:Med (Nebula)	Drug	14	54	27.8125	9.4	5	#N/A	0.2	0.01
De Backer, B., Maebe, K., Verstraete, A. G., and Charlier, C. (2012). Evolution of the Content of THC and Other Major Cannabinoids in Drug-Type Cannabis Cuttings and Seedlings During Growth of Plants. J. Forensic Sci. 57, 918–922. doi:10.1111/j.1556-4029.2012.02068.x.	Unknown Cultivar A	Drug	35	38.5	#N/A	#N/A	18.91	#N/A	#N/A	#N/A
De Backer, B., Maebe, K., Verstraete, A. G., and Charlier, C. (2012). Evolution of the Content of THC and Other Major Cannabinoids in Drug-Type Cannabis Cuttings and Seedlings During Growth of Plants. J. Forensic Sci. 57, 918–922. doi:10.1111/j.1556-4029.2012.02068.x.	Unknown Cultivar B	Drug	21	21	#N/A	#N/A	16.52	#N/A	#N/A	#N/A
De Backer, B., Maebe, K., Verstraete, A. G., and Charlier, C. (2012). Evolution of the Content of THC and Other Major Cannabinoids in Drug-Type Cannabis Cuttings and Seedlings During Growth of Plants. J. Forensic Sci. 57, 918–922. doi:10.1111/j.1556-4029.2012.02068.x.	Unknown Cultivar C	Drug	49	49	#N/A	#N/A	22.5	#N/A	#N/A	#N/A
Hawley, D., Graham, T., Stasiak, M., and Dixon, M. (2018). Improving Cannabis Bud Quality and Yield with Subcanopy Lighting. HORTSCIENCE 53, 1593–1599. doi:10.21273/HORTSCI13173-18.	WP:Med (Wappa)	Drug	20	56	38.28	#N/A	22.0925	#N/A	0	#N/A
Janatováa, A., Fraňkováb, A., Tlustošc, P., Hamouza, K., Božikb, M., and Klouček P. (2018). Yield and cannabinoids contents in different cannabis (Cannabis sativa L.) genotypes for medical use. Ind. Crop. Prod., 112: 363-367. https://doi.org/10.1016/j.indcrop.2017.12.006	Conspiracy Kush	Drug	56	56	18.07	3.9	18.09	2.38	0.49	0.06
Janatováa, A., Fraňkováb, A., Tlustošc, P., Hamouza, K., Božikb, M., and Klouček P. (2018). Yield and cannabinoids contents in different cannabis (Cannabis sativa L.) genotypes for medical use. Ind. Crop. Prod., 112: 363-367. https://doi.org/10.1016/j.indcrop.2017.12.006	Nurse Jackie	Drug	56	59.5	24.74	6.11	17.41	1.41	0.56	0.06
Janatováa, A., Fraňkováb, A., Tlustošc, P., Hamouza, K., Božikb, M., and Klouček P. (2018). Yield and cannabinoids contents in different cannabis (Cannabis sativa L.) genotypes for medical use. Ind. Crop. Prod., 112: 363-367. https://doi.org/10.1016/j.indcrop.2017.12.006	Jilli Bean	Drug	56	56	23.03	5.68	16.74	1.28	0.47	0.07
Janatováa, A., Fraňkováb, A., Tlustošc, P., Hamouza, K., Božikb, M., and Klouček P. (2018). Yield and cannabinoids contents in different cannabis (Cannabis sativa L.) genotypes for medical use. Ind. Crop. Prod., 112: 363-367. https://doi.org/10.1016/j.indcrop.2017.12.006	Nordle	Drug	56	63	20.02	6.54	15.9	2.04	0.45	0.06
Janatováa, A., Fraňkováb, A., Tlustošc, P., Hamouza, K., Božikb, M., and Klouček P. (2018). Yield and cannabinoids contents in different cannabis (Cannabis sativa L.) genotypes for medical use. Ind. Crop. Prod., 112: 363-367. https://doi.org/10.1016/j.indcrop.2017.12.006	Jack Cleaner 2	Drug	56	63	22.86	3.83	20.77	1.62	0.6	0.06
Janatováa, A., Fraňkováb, A., Tlustošc, P., Hamouza, K., Božikb, M., and Klouček P. (2018). Yield and cannabinoids contents in different cannabis (Cannabis sativa L.) genotypes for medical use. Ind. Crop. Prod., 112: 363-367. https://doi.org/10.1016/j.indcrop.2017.12.006	Jack Skellington	Drug	56	56	15.41	4.02	19.45	3.15	0.56	0.09
Janatováa, A., Fraňkováb, A., Tlustošc, P., Hamouza, K., Božikb, M., and Klouček P. (2018). Yield and cannabinoids contents in different cannabis (Cannabis sativa L.) genotypes for medical use. Ind. Crop. Prod., 112: 363-367. https://doi.org/10.1016/j.indcrop.2017.12.006	National Health Service	Drug	56	63	23.03	6.32	19.17	0.93	0.51	0
Jin, D., Dai, K., Xie, Z., and Chen, J. (2020). Secondary Metabolites Profiled in Cannabis Inflorescences, Leaves, Stem Barks, and Roots for Medicinal Purposes. Sci. Rep. 10. doi:10.1038/s41598-020-60172-6.	Grand Doggy Purps	Drug	180	60	#N/A	#N/A	14.7	#N/A	0	0	LongDaylengthDuration
Jin, D., Dai, K., Xie, Z., and Chen, J. (2020). Secondary Metabolites Profiled in Cannabis Inflorescences, Leaves, Stem Barks, and Roots for Medicinal Purposes. Sci. Rep. 10. doi:10.1038/s41598-020-60172-6.	Granddaddy Purple	Drug	180	60	#N/A	#N/A	18.76	#N/A	0	0	LongDaylengthDuration
Jin, D., Dai, K., Xie, Z., and Chen, J. (2020). Secondary Metabolites Profiled in Cannabis Inflorescences, Leaves, Stem Barks, and Roots for Medicinal Purposes. Sci. Rep. 10. doi:10.1038/s41598-020-60172-6.	Mango Haze	Drug	180	60	#N/A	#N/A	6.47	#N/A	12.137	#N/A	LongDaylengthDuration; CBD
Knight, G., Hansen, S., Connor, M., Poulsen, H., McGovern, C., and Stacey, J. (2010). The results of an experimental indoor hydroponic Cannabis growing study, using the ‘Screen of Green’(ScrOG) method—Yield, tetrahydrocannabinol (THC) and DNA analysis. Forensic Sci. Int. 202, 36–44.	N/A	Drug	42	70	445.167	#N/A	7.24	0.742	#N/A	#N/A	Biomass
Kovalchuk, O., Li, D., Rodriguez-Juarez, R., Golubov, A., Hudson, D., and Kovalchuk, I. (2020). The effect of cannabis dry flower irradiation on the level of cannabinoids, terpenes and anti-cancer properties of the extracts. Biocatal. Agric. Biotechnol. 29. doi:10.1016/j.bcab.2020.101736.	Pink	Drug	28	#N/A	#N/A	#N/A	21.59	1.56	0.32	0.013
Kovalchuk, O., Li, D., Rodriguez-Juarez, R., Golubov, A., Hudson, D., and Kovalchuk, I. (2020). The effect of cannabis dry flower irradiation on the level of cannabinoids, terpenes and anti-cancer properties of the extracts. Biocatal. Agric. Biotechnol. 29. doi:10.1016/j.bcab.2020.101736.	RBA	Drug	28	#N/A	#N/A	#N/A	17.57	1.12	0.25	0.013
Kovalchuk, O., Li, D., Rodriguez-Juarez, R., Golubov, A., Hudson, D., and Kovalchuk, I. (2020). The effect of cannabis dry flower irradiation on the level of cannabinoids, terpenes and anti-cancer properties of the extracts. Biocatal. Agric. Biotechnol. 29. doi:10.1016/j.bcab.2020.101736.	RMS	Drug	28	#N/A	#N/A	#N/A	26.11	0.7	0.3	0.017
Kovalchuk, O., Li, D., Rodriguez-Juarez, R., Golubov, A., Hudson, D., and Kovalchuk, I. (2020). The effect of cannabis dry flower irradiation on the level of cannabinoids, terpenes and anti-cancer properties of the extracts. Biocatal. Agric. Biotechnol. 29. doi:10.1016/j.bcab.2020.101736.	GSC	Drug	28	#N/A	#N/A	#N/A	22.43	1	1.14	0.046	CBD
Lata, H., Chandra, S., Mehmedic, Z., Khan, I. A., and ElSohly, M. A. (2012). In vitro germplasm conservation of high Delta(9)-tetrahydrocannabinol yielding elite clones of Cannabis sativa L. under slow growth conditions. ACTA Physiol. Plant. 34, 743–750. doi:10.1007/s11738-011-0874-x.	High Potency Mexican	Drug	84	49	#N/A	#N/A	8.39	0.27	0.21	0.026
Lydon, J. (1985). THE EFFECTS OF ULTRAVIOLET-B RADIATION ON THE GROWTH, PHYSIOLOGY AND CANNABINOID PRODUCTION OF CANNABIS SATIVA L.(MARIHUANA, SECONDARY PRODUCTS, DELTA-9 THC) (Doctoral dissertation, University of Maryland, College Park).	JA-J (Jamaican Strain)	Drug	40	#N/A	#N/A	#N/A	3.27	#N/A	#N/A	#N/A
Lydon, J. (1985). THE EFFECTS OF ULTRAVIOLET-B RADIATION ON THE GROWTH, PHYSIOLOGY AND CANNABINOID PRODUCTION OF CANNABIS SATIVA L.(MARIHUANA, SECONDARY PRODUCTS, DELTA-9 THC) (Doctoral dissertation, University of Maryland, College Park).	CZ-G (Czecheslovakian Strain)	Hemp	40	#N/A	#N/A	#N/A	0.136	#N/A	2.308	#N/A	CBD
Magagnini, G., Grassi, G., & Kotiranta, S. (2018). The effect of light spectrum on the morphology and cannabinoid content of Cannabis sativa L. Med. Cannabis Cannabinoids, 1(1), 19-27.	G-170	Drug	13	46	29.6	#N/A	10.695	#N/A	0.125	#N/A
McGarvey, P., Huang, J., McCoy, M., Orvis, J., Katsir, Y., Lotringer, N., et al. (2020). De novo assembly and annotation of transcriptomes from two cultivars of Cannabis sativa with diff erent cannabinoid profiles. Gene 762. doi:10.1016/j.gene.2020.145026.	Tachllta Till	Drug	70	63	#N/A	#N/A	15.86	#N/A	0.07	#N/A
McGarvey, P., Huang, J., McCoy, M., Orvis, J., Katsir, Y., Lotringer, N., et al. (2020). De novo assembly and annotation of transcriptomes from two cultivars of Cannabis sativa with diff erent cannabinoid profiles. Gene 762. doi:10.1016/j.gene.2020.145026.	Argvana Heart	Drug	70	63	#N/A	#N/A	4.67	#N/A	8.92	#N/A	CBD
Namdar, D., Charuvi, D., Ajjampura, V., Mazuz, M., Ion, A., Kamara, I., et al. (2019). LED lighting affects the composition and biological activity of Cannabis sativa secondary metabolites. Ind. Crops Prod. 132, 177–185. doi:10.1016/j.indcrop.2019.02.016.	CS12/CS14	Drug	32	35	103	7.1	12.2968	#N/A	0.3887	#N/A	Biomass
Namdar, D., Charuvi, D., Ajjampura, V., Mazuz, M., Ion, A., Kamara, I., et al. (2019). LED lighting affects the composition and biological activity of Cannabis sativa secondary metabolites. Ind. Crops Prod. 132, 177–185. doi:10.1016/j.indcrop.2019.02.016.	CS12 & CS 14	Drug	46	35	#N/A	#N/A	12.162	#N/A	0.3604	#N/A
Potter, D. (2009). The propagation, characterisation and optimisation of Cannabis sativa L as a phytopharmaceutical (Doctoral dissertation, King's College London)	THC chemovar-G1	Drug	21	56	18.8	#N/A	11	#N/A	6	#N/A	CBD
Potter, D. (2009). The propagation, characterisation and optimisation of Cannabis sativa L as a phytopharmaceutical (Doctoral dissertation, King's College London)	THC chemovar-G1	Drug	21	56	39.7	#N/A	16	#N/A	11	#N/A	CBD
Potter, D. J., and Duncombe, P. (2012). The Effect of Electrical Lighting Power and Irradiance on Indoor-Grown Cannabis Potency and Yield. J. Forensic Sci. 57, 618–622. doi:10.1111/j.1556-4029.2011.02024.x.	Multiple Cultivars	Drug	21	56	54.4	#N/A	14.4118	#N/A	#N/A	#N/A
Sexton, M., Shelton, K., Haley, P., and West, M. (2018a). Evaluation of Cannabinoid and Terpenoid Content: Cannabis Flower Compared to Supercritical CO (2) Concentrate. Planta Med. 84, 234–241. doi:10.1055/s-0043-119361.	Cherry Kush	Drug	77	56	#N/A	#N/A	2.8	#N/A	0.003	#N/A
Sexton, M., Shelton, K., Haley, P., and West, M. (2018a). Evaluation of Cannabinoid and Terpenoid Content: Cannabis Flower Compared to Supercritical CO (2) Concentrate. Planta Med. 84, 234–241. doi:10.1055/s-0043-119361.	Blackberry Kush	Drug	77	56	#N/A	#N/A	3.083	#N/A	0.005	#N/A
Sexton, M., Shelton, K., Haley, P., and West, M. (2018a). Evaluation of Cannabinoid and Terpenoid Content: Cannabis Flower Compared to Supercritical CO (2) Concentrate. Planta Med. 84, 234–241. doi:10.1055/s-0043-119361.	Pineapple Kush	Drug	77	56	#N/A	#N/A	2.599	#N/A	0.005	#N/A
Sexton, M., Shelton, K., Haley, P., and West, M. (2018a). Evaluation of Cannabinoid and Terpenoid Content: Cannabis Flower Compared to Supercritical CO (2) Concentrate. Planta Med. 84, 234–241. doi:10.1055/s-0043-119361.	Purple Sour Diesel	Drug	77	56	#N/A	#N/A	2.618	#N/A	0.005	#N/A
Sexton, M., Shelton, K., Haley, P., and West, M. (2018a). Evaluation of Cannabinoid and Terpenoid Content: Cannabis Flower Compared to Supercritical CO (2) Concentrate. Planta Med. 84, 234–241. doi:10.1055/s-0043-119361.	Ripped Bubba	Drug	77	56	#N/A	#N/A	2.458	#N/A	0.004	#N/A
Sexton, M., Shelton, K., Haley, P., and West, M. (2018a). Evaluation of Cannabinoid and Terpenoid Content: Cannabis Flower Compared to Supercritical CO (2) Concentrate. Planta Med. 84, 234–241. doi:10.1055/s-0043-119361.	Harlequin	Drug	77	56	#N/A	#N/A	0.973	#N/A	1.192	#N/A	CBD
Vanhove, W., Van Damme, P., and Meert, N. (2011). Factors determining yield and quality of illicit indoor cannabis (Cannabis spp.) production. Forensic Sci. Int. 212, 158–163.	Skunk #1	Drug	14	63	35.87	23.28	#N/A	#N/A	#N/A	#N/A
Vanhove, W., Van Damme, P., and Meert, N. (2011). Factors determining yield and quality of illicit indoor cannabis (Cannabis spp.) production. Forensic Sci. Int. 212, 158–163.	Silver Haze #9	Drug	14	63	57.31	22.78	#N/A	#N/A	#N/A	#N/A
Vanhove, W., Van Damme, P., and Meert, N. (2011). Factors determining yield and quality of illicit indoor cannabis (Cannabis spp.) production. Forensic Sci. Int. 212, 158–163.	Big Bud	Drug	14	63	29.31	20.42	#N/A	#N/A	#N/A	#N/A
Vanhove, W., Van Damme, P., and Meert, N. (2011). Factors determining yield and quality of illicit indoor cannabis (Cannabis spp.) production. Forensic Sci. Int. 212, 158–163.	Variety X	Drug	14	63	34.26	14.69	#N/A	#N/A	#N/A	#N/A
Vanhove, W., Van Damme, P., and Meert, N. (2011). Factors determining yield and quality of illicit indoor cannabis (Cannabis spp.) production. Forensic Sci. Int. 212, 158–163.	Super Skunk	Drug	28	49	23.41	11.79	15.2	#N/A	0.4	#N/A
Vanhove, W., Van Damme, P., and Meert, N. (2011). Factors determining yield and quality of illicit indoor cannabis (Cannabis spp.) production. Forensic Sci. Int. 212, 158–163.	White Widow	Drug	28	49	15.49	7.82	10.4	#N/A	0.2	#N/A
Vanhove, W., Van Damme, P., and Meert, N. (2011). Factors determining yield and quality of illicit indoor cannabis (Cannabis spp.) production. Forensic Sci. Int. 212, 158–163.	Big Bud	Drug	28	49	28	8.34	15.9	#N/A	0.3	#N/A
Vanhove, W., Van Damme, P., and Meert, N. (2011). Factors determining yield and quality of illicit indoor cannabis (Cannabis spp.) production. Forensic Sci. Int. 212, 158–163.	Northern Light	Drug	28	49	17.42	8.86	12.6	#N/A	0.3	#N/A
Wizenberg, S. B., Sbrizzi, S., Shukla, K., and Campbell L. G., (Unpub. Data)	CFX1	Hemp	19	50	#N/A	#N/A	0.034329	0.004502	0.034329	0.127636
Wizenberg, S. B., Sbrizzi, S., Shukla, K., and Campbell L. G., (Unpub. Data)	CFX2	Hemp	19	55	#N/A	#N/A	0.035181	0.013302	0.58592	0.128284
Yep, B., Gale V, N., and Zheng, Y. (2020a). Aquaponic and Hydroponic Solutions Modulate NaCl-Induced Stress in Drug-Type Cannabis sativa L. Front. Plant Sci. 11. doi:10.3389/fpls.2020.01169.	Nordle	Drug	21	68	19.83	1.45	3.47	0.12	4.54	0.56	CBD
Yep, B., Gale V, N., and Zheng, Y. (2020a). Aquaponic and Hydroponic Solutions Modulate NaCl-Induced Stress in Drug-Type Cannabis sativa L. Front. Plant Sci. 11. doi:10.3389/fpls.2020.01169.	Nordle	Drug	21	68	18.5	2.78	3.75	0.13	4.91	0.19	CBD
